# Supplementary material for: The Worsening of Heart Failure with Reduced Ejection Fraction: The Impact of the Number of Hospital Admissions in a Cohort of Patients
Source: J Clin Med. 2023 Sep 20;12(18):6082. doi: 10.3390/jcm12186082 (PMC10531712; doi:10.3390/jcm12186082)
Supplement: Supplementary file 1 [file jcm-12-06082-s001.zip]

Archive with 1 entries (1 files):
- jcm-2585965-supplementary.pdf
